# Supplementary material for: In vitro atomization analysis and evaluation of inhalable sodium sivelestat formulations
Source: PLoS One. 2024 Sep 20;19(9):e0309721. doi: 10.1371/journal.pone.0309721 (PMC11414907; doi:10.1371/journal.pone.0309721)
Supplement: S1 Raw data — (XLSX) [file pone.0309721.s007.xlsx]

## Sheet: aerodynamic particle size distr
Raw data of aerodynamic particle size distribution
Nebulizer(C)								Nebulizer(D)
Sodium Sivelestat		group1	group2	group3	Average	RSD（%）		Sodium Sivelestat		group1	group2	group3	Average	RSD（%）
Measured value (mg)	Cup	13.63	14.548	14.623	14.27	3.9		Measured value (mg)	Cup	13.201	12.376	12.7	12.76	3.3
	throat	0.199	0.178	0.171	0.18	8.1			throat	0.233	0.182	0.172	0.2	16.4
	S1	0.315	0.288	0.245	0.28	12.7			S1	0.382	0.372	0.385	0.38	1.8
	S2	0.539	0.461	0.392	0.46	16			S2	0.533	0.68	0.727	0.65	15.6
	S3	1.677	1.551	1.383	1.54	9.6			S3	1.387	1.806	1.886	1.69	15.9
	S4	2.677	2.41	2.245	2.44	9			S4	2.219	2.686	2.951	2.62	14.2
	S5	1.792	1.664	1.651	1.7	4.6			S5	1.772	1.947	1.858	1.86	4.8
	S6	0.627	0.599	0.594	0.61	3			S6	0.654	0.701	0.666	0.67	3.7
	S7	0.144	0.136	0.14	0.14	2.9			S7	0.181	0.185	0.172	0.18	3.7
	MOC	0.07	0.065	0.055	0.06	12.8			MOC	0.089	0.098	0.105	0.1	8.1
Measured total (mg)		21.67	21.9	21.499	21.69	1		Measured total (mg)		20.651	21.033	21.622	21.1	2.4
Theoretical value (mg)		19.78	19.78	19.78	19.78	0		Theoretical value (mg)		19.78	19.78	19.78	19.78	0
Recovery (%)		109.555	110.718	108.691	109.65	1		Recovery (%)		104.403	106.335	109.312	106.68	2.4
FPD(mg)		4.918	4.523	4.364	4.60167	6.3		FPD(mg)		4.594	5.221	5.312	5.04233	7.8
FPF（%）		61.173	61.515	63.472	62.0533	2		FPF（%）		61.661	60.307	59.538	60.502	1.8
MMAD		4.176	4.143	4.017	4.112	2.1		MMAD		4.029	4.188	4.292	4.16967	3.2
GSD		1.791	1.785	1.783	1.78633	0.3		GSD		1.936	1.863	1.835	1.878	2.8
R2	R2	1	1	1	1	0		R2	R2	1	1	1	1	0
Nebulizer（A）								Nebulizer(B)
Sodium Sivelestat		group1	group2	group3	Average	RSD（%）		Sodium Sivelestat		group1	group2	group3	Average	RSD（%）
Measured value (mg)	Cup	13.387	12.198	11.303	12.3	8.5		Measured value (mg)	Cup	11.566	11.456	10.71	11.24	4.2
	throat	0.367	0.552	0.469	0.46	20.2			throat	0.327	0.267	0.296	0.3	10.1
	S1	0.687	0.837	0.79	0.77	10			S1	0.515	0.507	0.54	0.52	3.4
	S2	1.168	1.443	1.505	1.37	13.1			S2	0.845	0.932	0.938	0.91	5.8
	S3	1.672	2.024	2.284	1.99	15.5			S3	1.666	1.757	1.826	1.75	4.6
	S4	2.19	2.413	2.645	2.42	9.5			S4	2.124	2.327	2.251	2.23	4.6
	S5	1.491	1.598	1.789	1.63	9.3			S5	1.358	1.423	1.453	1.41	3.5
	S6	0.797	0.815	0.856	0.82	3.7			S6	0.65	0.658	0.687	0.67	3
	S7	0.263	0.26	0.261	0.26	0.6			S7	0.21	0.209	0.22	0.21	2.9
	MOC	0.157	0.15	0.172	0.16	7.1			MOC	0.138	0.165	0.048	0.12	51.1
Measured total (mg)		22.179	22.29	22.074	22.18	0.5		Measured total (mg)		19.399	19.701	18.969	19.36	2
Theoretical value (mg)		19.78	19.78	19.78	19.78	0		Theoretical value (mg)		20.05	20.05	20.05	20.05	0
Recovery (%)		112.128	112.69	111.598	112.14	0.5		Recovery (%)		96.8	98.3	94.6	96.6	2
FPD(mg)		4.558	4.853	5.305	4.90533	7.7		FPD(mg)		4.152	4.422	4.307	4.29367	3.2
FPF（%）		51.841	48.088	49.25	49.7263	3.9		FPF（%）		53.001	53.627	52.153	52.927	1.4
MMAD		4.636	4.919	4.864	4.80633	3.2		MMAD		4.571	4.576	4.667	4.60467	1.2
GSD		2.225	2.185	2.11	2.17333	2.7		GSD		2.033	2.017	2.013	2.021	0.6
R2	R2	0.999	1	1	1	0.1		R2	R2	1	0.999	1	1	0.1

## Sheet: delivery rate and total emitted
Raw data of delivery rate and total emitted dose
Nebulizer(C)								Nebulizer(D)
Sodium Sivelestat		group1	group2	group3	Average	RSD(%)		Sodium Sivelestat		group1	group2	group3	Average	RSD(%)
Measured value (mg)	Cup	2.48	2.46	2.46	2.46667	0.5		Measured value (mg)	Cup	1.71	2.04	1.98	1.91	9.3
	1M	0.67	0.72	0.71	0.7	3.8			1M	0.83	0.69	0.71	0.743333	10.2
	15M	7.39	7.48	6.77	7.21333	5.4			15M	7.03	7.01	6.75	6.93	2.3
	HSM	0.333	0.323	0.313	0.323	3.1			HSM	0.261	0.271	0.301	0.276	7.54227
	LJZZ	0.48	0.5	0.55	0.51	7.1			LJZZ	1.34	1.62	1.65	1.53667	11.2
Measured value (mg)		11.02	11.16	10.49	10.89	3.3		Measured value (mg)		10.91	11.36	11.09	11.12	2.1
Theoretical value (mg)		19.78	19.78	19.78	19.78	0		Theoretical value (mg)		19.78	19.78	19.78	19.78	0
Recovery (%)		99.15	98.2	98.78	98.71	0.48		Recovery (%)		98.1	97.64	98.05	97.93	0.257723
Delivery rate(μg/s)		11.17	12	11.83	11.6667	3.8		Delivery rate(μg/s)		13.83	11.5	11.83	12.3867	10.2
total emitted dose(mg)		8.06	8.2	7.48	7.91333	4.9		total emitted dose(mg)		7.86	7.7	7.46	7.67333	2.7
Nebulizer（A）								Nebulizer（B）
Sodium Sivelestat		group1	group2	group3	Average	RSD(%)		Sodium Sivelestat		group1	group2	group3	Average	RSD（%）
Measured value (mg)	Cup	10.71	10.8	12.17	11.2267	7.3		Measured value (mg)	Cup	8.86	9.29	8.89	9.01333	2.7
	1M	1.53	1.7	1.65	1.62667	5.4			1M	1.83	1.83	1.72	1.79333	3.6
	10M	4.4	4.49	4.16	4.35	4			10M	4.72	4.45	4.57	4.58	3
	HSM	2.46	1.8	1.37	1.87667	29.3			HSM	1.16	0.9	0.75	0.936667	22.2
	LJZZ	0.76	0.8	0.73	0.763333	4.7			LJZZ	0.7	0.63	0.56	0.63	11.2
Measured value (mg)		19.86	19.59	20.08	19.8433	1.3		Measured value (mg)		17.27	17.1	16.49	16.9533	2.5
Theoretical value (mg)		19.78	19.78	19.78	19.78	0		Theoretical value (mg)		17.38	17.38	17.38	17.38	0
Recovery (%)		100.4	99	101.5	100.3	1.3		Recovery (%)		99.37	98.39	94.88	97.5467	2.5
Delivery rate(μg/s)		25.5	28.33	27.5	27.11	5.4		Delivery rate(μg/s)		30.5	30.5	28.6667	29.8889	3.6
total emitted dose(mg)		5.93	6.19	5.81	5.97667	3.3		total emitted dose(mg)		6.55	6.28	6.29	6.37333	2.5
Note:1M, 10M and 15M respectively represent the inhalation amount of the filter membrane sample at different times;HSM represents the exhalation amount of the filter membrane sample;LJZZ represents sample residues in other connected devices.
